# Supplementary material for: High Poly(ADP-Ribose) Polymerase Expression Does Relate to Poor Survival in Solid Cancers: A Systematic Review and Meta-Analysis
Source: Cancers (Basel). 2021 Nov 9;13(22):5594. doi: 10.3390/cancers13225594 (PMC8615806; doi:10.3390/cancers13225594)
Supplement: Supplementary file 1 [file cancers-13-05594-s001.zip]

Archive with 1 entries (1 files):
- cancers-1406313-supplementary.pdf
